# Supplementary material for: Expression of Apoptosis-Related Biomarkers in Inflamed Nasal Sinus Epithelium of Patients with Chronic Rhinosinusitis with Nasal Polyps (CRSwNP)—Evaluation at mRNA and miRNA Levels
Source: Biomedicines. 2022 Jun 13;10(6):1400. doi: 10.3390/biomedicines10061400 (PMC9220377; doi:10.3390/biomedicines10061400)
Supplement: Supplementary file 1 [file biomedicines-10-01400-s001.zip]

Archive with 4 entries (4 files):
- Supplements/Figure S1.pdf
- Supplements/Table S1_Biomedicine_Kochman et al_Patients.xlsx
- Supplements/Table S2_Biomedicine_Kochman et al.xlsx
- Supplements/Table S3_Biomedicine_Kochman et al.xlsx
