# Supplementary material for: Expression of Apoptosis-Related Biomarkers in Inflamed Nasal Sinus Epithelium of Patients with Chronic Rhinosinusitis with Nasal Polyps (CRSwNP)—Evaluation at mRNA and miRNA Levels
Source: Biomedicines. 2022 Jun 13;10(6):1400. doi: 10.3390/biomedicines10061400 (PMC9220377; doi:10.3390/biomedicines10061400)
Supplement: Supplementary file 1 [file biomedicines-10-01400-s001.zip › Supplements/Table S1_Biomedicine_Kochman et al_Patients.xlsx]

## Sheet: Arkusz1
No	Age	Sex	CRSwNP	WBC [K/ul]	CRP [mg/L]	Procalcitonin [ng/mL]	Atopy	Asthma	Smoking	Blood eosinophil %
1	39	F	Y	9.76	4.12	>0.005	N	N	N	0.34
2	50	M	Y	7.71	0.56	>0.005	N	N	N	0.13
3	61	F	Y	5.5	0.93	>0.005	N	N	N	0.04
4	61	M	Y	7.56	1.05	>0.005	N	N	N	0
5	60	F	Y	5.81	4.83	>0.005	Y	N	N	0.84
6	68	F	Y	5.07	2.98	>0.005	N	N	N	0.26
7	43	F	Y	5.4	0.18	>0.005	N	N	N	1
8	69	F	Y	5.57	1.13	>0.005	N	N	N	0
9	27	F	Y	8.37	1.26	>0.005	N	N	N	0
10	67	M	Y	8.86	0.6	>0.005	N	N	N	0.29
11	34	F	N	7.34	0.9	>0.005	N	N	N	1.9
12	28	F	N	7.07	1.07	>0.005	N	N	N	0.02
13	26	F	N	6.05	0.03	>0.005	N	N	N	0.09
14	23	F	N	9.57	0.23	>0.005	N	N	N	0.32
15	26	M	N	5.19	0.16	>0.005	N	N	N	0.18
16	25	M	N	6.32	0.72	>0.005	N	N	N	0.09
17	27	M	N	6.34	0.97	>0.005	N	N	N	0
18	23	M	N	7.75	1.08	>0.005	N	N	N	0.01
19	26	M	N	7.51	0.14	>0.005	N	N	N	0.72
20	28	M	N	7.05	0.1	>0.005	N	N	N	0.15
Abbreviations: CRSwNP - chronic rhinosinusitis with nasal polyps; WBC - white blood cells; CRP - C-reactive protein; F-female; M-male; Y-yes; N-no.
