# Supplementary material for: Expression of Apoptosis-Related Biomarkers in Inflamed Nasal Sinus Epithelium of Patients with Chronic Rhinosinusitis with Nasal Polyps (CRSwNP)—Evaluation at mRNA and miRNA Levels
Source: Biomedicines. 2022 Jun 13;10(6):1400. doi: 10.3390/biomedicines10061400 (PMC9220377; doi:10.3390/biomedicines10061400)
Supplement: Supplementary file 1 [file biomedicines-10-01400-s001.zip › Supplements/Table S2_Biomedicine_Kochman et al.xlsx]

## Sheet: Tabela
Gene name	Gene abbreviation	Primer	Sequence 5'-3'	Amplicon lenght [bp]	Annealing temperature [⁰C]	Accesion no.
Caspase-3	CASP3	F:	GCGGTTGTAGAAGTTAATAAAGGT	232	55	NM_001354784.1
		R:	CGACATCTGTACCAGACCGAG
Caspase-9	CASP9	F:	AGGCGGTGACCCCAGAATTG	241	59.3	NM_032996.3
		R:	AAGGAAGAGCCTGACTCCCTC
Cellular tumor antigen p53	P53	F:	AGATAGCGATGGTCTGGC	381	57	NM_000546.6
		R:	TTGGGCAGTGCTCGCTTAGT
Cyclin-dependent kinase inhibitor 1	P21	F:	AGAAGAGGCTGGTGGCTATTT	169	57	NM_001220777.2
		R:	CCCGCCATTAGCGCATCAC
Glyceraldehyde-3- phosphate dehydrogenase	GAPDH	F:	GTCAGTGGTGGACCTGACCT	256	60	NM_001357943.2
		R:	CACCACCCTGTTGCTGTAGC
Apoptosis regulator BAX	BAX	F:	ACCAAGAAGCTGAGCGAGTGTC	414	59.3	NM_001291428.2
		R:	ACAAAGATGGTCACGGTCTGCC
Apoptosis regulator Bcl-2	BCL-2	F:	ATCGCCCTGTGGATGACTGAG	129	58.6	NM_000633.3
		R:	CAGCCAGGAGAAATCAAACAGAGG
Apoptotic protease-activating factor 1	APAF1	F:	CTTCTTCCAGTGTAAGGACAGT	243	58.8	NM_013229.3
		R:	CTGAAACCCAATGCACTCCC
Baculoviral IAP repeat-containing protein 5	BIRC5	F:	ACCGCATCTCTACATTCAAG	113	55	NM_001012270.2
		R:	CAAGTCTGGCTCGTTCTC
G1/S-specific cyclin-D1	CCND1	F:	GATGCCAACCTCCTCAACGA	211	58.2	NM_053056.3
		R:	GGAAGCGGTCCAGGTAGTTC
Myc proto-oncogene protein	c-MYC	F:	CTTCTCTCCGTCCTCGGATTCT	204	58.8	NM_002467.6
		R:	GAAGGTGATCCAGACTCTGACCTT
Interleukin 1a	IL-1a	F:	GAATGACGCCCTCAATCAAAGT	186	58.8	NM_000575.4
		R:	TCATCTTGGGCAGTCACATACA
Interleukin 1b	IL-1b	F:	AAACAGATGAAGTGCTCCTTCCAGG	391	58.8	NM_000576.2
		R:	TGGAGAACACCACTTGTTGCTCCA
Interleukin-1 receptor antagonist	IL1RN	F:	AATCCAGCAAGATGCAAGCC	403	58.8	NM_001318914.1
		R:	ACGCCTTCGTCAGGCATAT
Interleukin 6	IL-6	F:	GAACTCCTTCTCCACAAGCGCCTT	358	58.8	NM_000600.4
		R:	CAAAAGACCAGTGATGATTTTCACCAGG
Tumor necrosis factor α	TNF-a	F:	AGTGACAAGCCTGTAGCCCA	242	58.8	NM_000594.3
		R:	GTCTGGTAGGAGACGGCGAT
hsa-miR-203a	miR-203a	F:	GTGAAATGTTTAGGACCACTAG	*	58.8	MIMAT0000264
h/e/m/r-miR-145-5p	miR-145	F:	GTCCAGTTTTCCCAGGAATCCCT	*	58.8	MIMAT0000437
h/e/m/r-miR-17-5p	miR-17	F:	CAAAGTGCTTACAGTGCAGGTAG	*	58.8	MIMAT0013084
h/m/r-miR-146a-5p	miR-146	F:	TGAGAACTGAATTCCATGGGTT	*	58.8	MIMAT0000449
* Due to poly (A) sequence it is not possible to predict the actual product size.
