# Supplementary material for: Expression of Apoptosis-Related Biomarkers in Inflamed Nasal Sinus Epithelium of Patients with Chronic Rhinosinusitis with Nasal Polyps (CRSwNP)—Evaluation at mRNA and miRNA Levels
Source: Biomedicines. 2022 Jun 13;10(6):1400. doi: 10.3390/biomedicines10061400 (PMC9220377; doi:10.3390/biomedicines10061400)
Supplement: Supplementary file 1 [file biomedicines-10-01400-s001.zip › Supplements/Table S3_Biomedicine_Kochman et al.xlsx]

## Sheet: Table
Value	Healthy subjects	CRSwNP patients	Assay
mean	13.2635	19.0558	TUNEL assay
±SD	2.52838	2.05403
mean	3.12944	6.59444	RT-qPCR BAX
±SD	1.44913	1.6401
mean	7.44167	4.92167	RT-qPCR BCL-2
±SD	1.35637	1.22326
mean	4.33857	7.75643	RT-qPCR p53
±SD	3.38104	1.80636
mean	4.69714	8.57643	RT-qPCR p21
±SD	2.27943	2.27464
mean	7.57887	3.14935	RT-qPCR BIRC5
±SD	2.98731	0.849527
mean	3.234	10.737	RT-qPCR CASP3
±SD	1.78373	0.35581
mean	3.009	10.84	RT-qPCR CASP9
±SD	1.54008	1.32403
mean	3.37429	7.09497	RT-qPCR APAF1
±SD	1.73966	2.25161
mean	4.56733	2.09277	RT-qPCR CCND1
±SD	1.36577	1.17093
mean	3.89523	6.31488	RT-qPCR c-MYC
±SD	1.68552	2.43134
mean	3.36499	1.34309	RT-qPCR miR-17-5p
±SD	1.00768	0.612821
mean	8.21418	2.8456	RT-qPCR miR-145-5p
±SD	1.85994	1.20412
mean	3.59676	3.76024	RT-qPCR miR-146-5p
±SD	1.3157	0.497162
mean	1.69313	2.82668	RT-qPCR miR-203a-3p
±SD	0.888306	0.783583
